# Supplementary material for: Ramadan diurnal intermittent fasting is associated with significant plasma metabolomics changes in subjects with overweight and obesity: A prospective cohort study
Source: Front Nutr. 2023 Jan 9;9:1008730. doi: 10.3389/fnut.2022.1008730 (PMC9868699; doi:10.3389/fnut.2022.1008730)
Supplement: Supplementary file 1 [file Data_Sheet_1.xlsx]

## Sheet: Sheet1
RT [min]	m/z meas.	M meas.	Ions	MS/MS	Name	Molecular Formula
6.59	282.12	281.112	[M+H]+	TRUE	1-Methyladenosine	C11H15N5O4
13.91	147.065	146.058	[M+H]+	TRUE	2,2-Dimethylsuccinic acid	C6H10O4
13.18	133.086	132.079	[M+H]+	TRUE	2-Hydroxycaproic acid	C6H12O3
2.6	86.0603	85.053	[M+H]+	TRUE	2-Pyrrolidinone	C4H7NO
9.64	239.091	238.084	[M+H]+, [M-H2O+H]+	TRUE	3,4,5-Trimethoxycinnamic acid	C12H14O5
9.69	155.07	154.063	[M+H]+	TRUE	3,5-Dimethoxyphenol	C8H10O3
3.39	145.049	144.042	[M+H]+	TRUE	3-Hexenedioic acid	C6H8O4
11.56	190.086	189.079	[M+H]+, [M-H2O+H]+	TRUE	3-Indolepropionic acid	C11H11NO2
7.41	132.081	131.073	[M+H]+	TRUE	3-Methylindole	C9H9N
6.4	167.056	166.049	[M+H]+	TRUE	3-Methylxanthine	C6H6N4O2
6.46	195.074	194.067	[M+H]+	TRUE	4-Aminohippuric acid	C9H10N2O3
6.51	192.066	191.058	[M+H]+	TRUE	5-Hydroxyindoleacetic acid	C10H9NO3
7.42	235.108	234.101	[M+H]+	TRUE	5-Methoxytryptophan	C12H14N2O3
18.59	293.248	292.241	[M+H]+	TRUE	5a-Androstane-3b,17b-diol	C19H32O2
6.43	183.051	182.044	[M+H]+	TRUE	9-Methyluric acid	C6H6N4O3
7.35	152.071	151.063	[M+H]+, [M+Na]+	TRUE	Acetaminophen	C8H9NO2
6.54	350.085	327.096	[M+Na]+, [M+H]+, [M+K]+	TRUE	Acetaminophen glucuronide	C14H17NO8
8	72.0445	71.0373	[M+H]+	TRUE	Acrylamide	C3H5NO
14.81	301.216	300.209	[M+H]+, [M-H2O+H]+	TRUE	All-trans-retinoic acid	C20H28O2
8.48	265.118	264.111	[M+H]+, [M+Na]+, [M-H2O+H]+, [M+K]+	TRUE	Alpha-N-phenylacetyl-L-glutamine	C13H16N2O4
6.67	295.129	294.122	[M+H]+	TRUE	Aspartame	C14H18N2O5
14.03	749.512	748.505	[M+H]+	TRUE	Azythromycin	C38H72N2O12
8.75	166.086	165.079	[M+H]+	TRUE	Benzocaine	C9H11NO2
4.35	123.044	122.037	[M+H]+	TRUE	Benzoic acid	C7H6O2
8.17	195.088	194.08	[M+H]+, [M+Na]+	TRUE	Caffeine	C8H10N4O2
6.57	149.06	148.052	[M+H]+, [M-H2O+H]+	TRUE	Cinnamic acid	C9H8O2
11.23	363.217	362.209	[M+H]+	TRUE	Cortisol	C21H30O5
2.6	132.077	131.069	[M+H]+	TRUE	Creatine	C4H9N3O2
2.59	114.066	113.059	[M+H]+	TRUE	Creatinine	C4H7N3O
15.4	99.0807	98.0734	[M+H]+	TRUE	Cyclohexanone	C6H10O
7.49	90.0523	89.0451	[M+H]+	TRUE	D-Alanine	C3H7NO2
13.85	450.322	449.315	[M+H]+	TRUE	Deoxycholic acid glycine conjugate	C26H43NO5
15.08	87.0442	86.037	[M+H]+	TRUE	Diacetyl	C4H6O2
8.25	160.133	159.126	[M+H]+	TRUE	DL-2-aminooctanoic acid	C8H17NO2
3.48	309.049	308.042	[M+H]+	TRUE	DUMP	C9H13N2O8P
3.48	258.11	257.103	[M+H]+	TRUE	Glycerophosphocholine	C8H20NO6P
6.13	189.124	188.116	[M+H]+	TRUE	Glycyl-L-leucine	C8H16N2O3
6.18	152.057	151.049	[M+H]+	TRUE	Guanine	C5H5N5O
13.99	524	522.993	[M+H]+	TRUE	Guanosine 5'-triphosphate	C10H16N5O14P3
8.57	202.048	179.058	[M+Na]+, [M+H]+	TRUE	Hippuric acid	C9H9NO3
6.19	137.046	136.038	[M+H]+	TRUE	Hypoxanthine	C5H4N4O
7.41	118.065	117.058	[M+H]+	TRUE	Indole	C8H7N
7.41	170.06	147.07	[M+Na]+, [M-H2O+H]+	TRUE	Indole-3-carbinol	C9H9NO
10.69	176.071	175.063	[M+H]+	TRUE	Indoleacetic acid	C10H9NO2
7.96	188.071	187.063	[M+H]+	TRUE	Indoleacrylic acid	C11H9NO2
9.88	206.081	205.074	[M+H]+, [M-H2O+H]+	TRUE	Indolelactic acid	C11H11NO3
6.19	269.088	268.081	[M+H]+	TRUE	Inosine	C10H12N4O5
15.71	87.0806	86.0734	[M+H]+	TRUE	Iso-Valeraldehyde	C5H10O
13.89	89.0598	88.0526	[M+H]+	TRUE	Isobutyric acid	C4H8O2
7.77	246.17	245.163	[M+H]+	TRUE	Isovalerylcarnitine	C12H23NO4
8.08	190.05	189.043	[M+H]+	TRUE	Kynurenic acid	C10H7NO3
3.39	204.123	203.116	[M+H]+	TRUE	L-Acetylcarnitine	C9H17NO4
1.7	175.119	174.112	[M+H]+	TRUE	L-Arginine	C6H14N4O2
7.42	281.113	280.106	[M+H]+, [M-H2O+H]+	TRUE	L-Aspartyl-L-phenylalanine	C13H16N2O5
2.56	162.113	161.105	[M+H]+	TRUE	L-Carnitine	C7H15NO3
1.66	156.077	155.07	[M+H]+	TRUE	L-Histidine	C6H9N3O2
6.52	209.092	208.085	[M+H]+	TRUE	L-Kynurenine	C10H12N2O3
8.6	132.102	131.095	[M+H]+	TRUE	L-Norleucine	C6H13NO2
6.57	166.086	165.079	[M+H]+	TRUE	L-Phenylalanine	C9H11NO2
2.73	116.071	115.063	[M+H]+	TRUE	L-Proline	C5H9NO2
2.37	203.053	180.063	[M+Na]+, [M+K]+	TRUE	L-Sorbose	C6H12O6
7.41	205.097	204.09	[M+H]+	TRUE	L-Tryptophan	C11H12N2O2
2.95	118.086	117.079	[M+H]+	TRUE	L-Valine	C5H11NO2
4.39	165.055	164.047	[M+H]+	TRUE	m-Coumaric acid	C9H8O3
4.38	74.0602	73.0529	[M+H]+	TRUE	N,N-Dimethylformamide	C3H7NO
2.63	131.118	130.111	[M+H]+	TRUE	N-Acetylputrescine	C6H14N2O
7.1	170.081	169.074	[M+H]+	TRUE	Norepinephrine	C8H11NO3
4.37	182.081	181.074	[M+H]+	TRUE	o-Tyrosine	C9H11NO3
4.21	153.041	152.033	[M+H]+	TRUE	Oxypurinol	C5H4N4O2
6.97	220.118	219.111	[M+H]+	TRUE	Pantothenic acid	C9H17NO5
7.48	232.028	231.02	[M+H]+	TRUE	Paracetamol sulfate	C8H9NO5S
7.47	181.072	180.065	[M+H]+	TRUE	Paraxanthine	C7H8N4O2
17.83	786.601	785.594	[M+H]+, [M+Na]+	TRUE	PC(18:1(9Z)/18:1(9Z))	C44H84NO8P
13.91	121.065	120.058	[M+H]+	TRUE	Phenylacetaldehyde	C8H8O
11.81	137.06	136.052	[M+H]+	TRUE	Phenylacetic acid	C8H8O2
4.34	147.044	146.037	[M+H]+	TRUE	Phenylpropiolic acid	C9H6O2
3.4	130.086	129.079	[M+H]+	TRUE	Pipecolic acid	C6H11NO2
18.84	317.248	316.241	[M+H]+	TRUE	Pregnenolone	C21H32O2
6.72	169.097	168.09	[M+H]+	TRUE	Pyridoxamine	C8H12N2O2
8.48	130.05	129.043	[M+H]+	TRUE	Pyroglutamic acid	C5H7NO3
7.21	177.102	176.095	[M+H]+	TRUE	Serotonin	C10H12N2O
12.71	302.306	301.298	[M+H]+	TRUE	Sphinganine	C18H39NO2
11.7	777.694	776.687	[M+H]+	TRUE	Thyroxine	C15H11I4NO4
10.48	229.142	228.135	[M+H]+	TRUE	Traumatic acid	C12H20O4
7.96	60.0809	59.0736	[M+H]+	TRUE	Trimethylamine	C3H9N
2.69	61.0398	60.0325	[M+H]+	TRUE	Urea	CH4N2O
3.66	169.036	168.028	[M+H]+, [M+Na]+	TRUE	Uric acid	C5H4N4O3
14.36	245.079	244.071	[M+H]+	TRUE	Uridine	C9H12N2O6
14.26	103.076	102.068	[M+H]+	TRUE	Valeric acid	C5H10O2
